# Supplementary material for: ACK1 and BRK non-receptor tyrosine kinase deficiencies are associated with familial systemic lupus and involved in efferocytosis
Source: eLife. 2024 Nov 21;13:RP96085. doi: 10.7554/eLife.96085 (PMC11581429; doi:10.7554/eLife.96085)
Supplement: Figure 2—source data 3. [file elife-96085-fig2-data3.zip]

Archive with 9 entries (8 files):
- Figure 2-Source Data 3 - Uncropped and labelled gels for Figure 2/
- Figure 2-Source Data 3 - Uncropped and labelled gels for Figure 2/Figure 2-Source Data 3 - Uncropped and labelled gels - Related to Figure 2E.pdf
- __MACOSX/Figure 2-Source Data 3 - Uncropped and labelled gels for Figure 2/._Figure 2-Source Data 3 - Uncropped and labelled gels - Related to Figure 2E.pdf
- Figure 2-Source Data 3 - Uncropped and labelled gels for Figure 2/Figure 2-Source Data 3 - Uncropped and labelled gels - Related to Figure 2C.pdf
- __MACOSX/Figure 2-Source Data 3 - Uncropped and labelled gels for Figure 2/._Figure 2-Source Data 3 - Uncropped and labelled gels - Related to Figure 2C.pdf
- Figure 2-Source Data 3 - Uncropped and labelled gels for Figure 2/Figure 2-Source Data 3 - Uncropped and labelled gels - Related to Figure 2B.pdf
- __MACOSX/Figure 2-Source Data 3 - Uncropped and labelled gels for Figure 2/._Figure 2-Source Data 3 - Uncropped and labelled gels - Related to Figure 2B.pdf
- Figure 2-Source Data 3 - Uncropped and labelled gels for Figure 2/Figure 2-Source Data 3 - Uncropped and labelled gels - Related to Figure 2A.pdf
- __MACOSX/Figure 2-Source Data 3 - Uncropped and labelled gels for Figure 2/._Figure 2-Source Data 3 - Uncropped and labelled gels - Related to Figure 2A.pdf
