# Supplementary material for: ACK1 and BRK non-receptor tyrosine kinase deficiencies are associated with familial systemic lupus and involved in efferocytosis
Source: eLife. 2024 Nov 21;13:RP96085. doi: 10.7554/eLife.96085 (PMC11581429; doi:10.7554/eLife.96085)
Supplement: Figure 2—source data 4. [file elife-96085-fig2-data4.zip]

Archive with 43 entries (42 files):
- Figure 2-Source Data 4 - Raw unedited gels for Figure 2/
- Figure 2-Source Data 4 - Raw unedited gels for Figure 2/Fig2E_right_top.tiff
- __MACOSX/Figure 2-Source Data 4 - Raw unedited gels for Figure 2/._Fig2E_right_top.tiff
- Figure 2-Source Data 4 - Raw unedited gels for Figure 2/.DS_Store
- __MACOSX/Figure 2-Source Data 4 - Raw unedited gels for Figure 2/._.DS_Store
- Figure 2-Source Data 4 - Raw unedited gels for Figure 2/Fig2C_Bottom_Left_FLAG.tiff
- __MACOSX/Figure 2-Source Data 4 - Raw unedited gels for Figure 2/._Fig2C_Bottom_Left_FLAG.tiff
- Figure 2-Source Data 4 - Raw unedited gels for Figure 2/Fig2B_Left_Tubulin.tiff
- __MACOSX/Figure 2-Source Data 4 - Raw unedited gels for Figure 2/._Fig2B_Left_Tubulin.tiff
- Figure 2-Source Data 4 - Raw unedited gels for Figure 2/Fig2E_left_bottom.tiff
- __MACOSX/Figure 2-Source Data 4 - Raw unedited gels for Figure 2/._Fig2E_left_bottom.tiff
- Figure 2-Source Data 4 - Raw unedited gels for Figure 2/Fig2A_Right.tiff
- __MACOSX/Figure 2-Source Data 4 - Raw unedited gels for Figure 2/._Fig2A_Right.tiff
- Figure 2-Source Data 4 - Raw unedited gels for Figure 2/Fig2C_Top_Left_pY284.tif
- __MACOSX/Figure 2-Source Data 4 - Raw unedited gels for Figure 2/._Fig2C_Top_Left_pY284.tif
- Figure 2-Source Data 4 - Raw unedited gels for Figure 2/Fig2C_Top_Left_FLAG.tif
- __MACOSX/Figure 2-Source Data 4 - Raw unedited gels for Figure 2/._Fig2C_Top_Left_FLAG.tif
- Figure 2-Source Data 4 - Raw unedited gels for Figure 2/Fig2B_Left_FLAG.tiff
- __MACOSX/Figure 2-Source Data 4 - Raw unedited gels for Figure 2/._Fig2B_Left_FLAG.tiff
- Figure 2-Source Data 4 - Raw unedited gels for Figure 2/Fig2E_right_bottom.tiff
- __MACOSX/Figure 2-Source Data 4 - Raw unedited gels for Figure 2/._Fig2E_right_bottom.tiff
- Figure 2-Source Data 4 - Raw unedited gels for Figure 2/Fig2C_Top_Right_FLAG.tiff
- __MACOSX/Figure 2-Source Data 4 - Raw unedited gels for Figure 2/._Fig2C_Top_Right_FLAG.tiff
- Figure 2-Source Data 4 - Raw unedited gels for Figure 2/Fig2A_Left.tiff
- __MACOSX/Figure 2-Source Data 4 - Raw unedited gels for Figure 2/._Fig2A_Left.tiff
- Figure 2-Source Data 4 - Raw unedited gels for Figure 2/Fig2E_left_top.tiff
- __MACOSX/Figure 2-Source Data 4 - Raw unedited gels for Figure 2/._Fig2E_left_top.tiff
- Figure 2-Source Data 4 - Raw unedited gels for Figure 2/Fig2B_Left_pY284.tiff
- __MACOSX/Figure 2-Source Data 4 - Raw unedited gels for Figure 2/._Fig2B_Left_pY284.tiff
- Figure 2-Source Data 4 - Raw unedited gels for Figure 2/Fig2B_Right_FLAG.tif
- __MACOSX/Figure 2-Source Data 4 - Raw unedited gels for Figure 2/._Fig2B_Right_FLAG.tif
- Figure 2-Source Data 4 - Raw unedited gels for Figure 2/Fig2C_Bottom_Right_pY342.tiff
- __MACOSX/Figure 2-Source Data 4 - Raw unedited gels for Figure 2/._Fig2C_Bottom_Right_pY342.tiff
- Figure 2-Source Data 4 - Raw unedited gels for Figure 2/Fig2C_Bottom_Left_pY342.tif
- __MACOSX/Figure 2-Source Data 4 - Raw unedited gels for Figure 2/._Fig2C_Bottom_Left_pY342.tif
- Figure 2-Source Data 4 - Raw unedited gels for Figure 2/Fig2B_Right_pY342.tif
- __MACOSX/Figure 2-Source Data 4 - Raw unedited gels for Figure 2/._Fig2B_Right_pY342.tif
- Figure 2-Source Data 4 - Raw unedited gels for Figure 2/Fig2B_Right_tubulin.tif
- __MACOSX/Figure 2-Source Data 4 - Raw unedited gels for Figure 2/._Fig2B_Right_tubulin.tif
- Figure 2-Source Data 4 - Raw unedited gels for Figure 2/Fig2C_Top_Right_pY284.tif
- __MACOSX/Figure 2-Source Data 4 - Raw unedited gels for Figure 2/._Fig2C_Top_Right_pY284.tif
- Figure 2-Source Data 4 - Raw unedited gels for Figure 2/Fig2C_Bottom_Right_FLAG.tiff
- __MACOSX/Figure 2-Source Data 4 - Raw unedited gels for Figure 2/._Fig2C_Bottom_Right_FLAG.tiff
