# Supplementary material for: ACK1 and BRK non-receptor tyrosine kinase deficiencies are associated with familial systemic lupus and involved in efferocytosis
Source: eLife. 2024 Nov 21;13:RP96085. doi: 10.7554/eLife.96085 (PMC11581429; doi:10.7554/eLife.96085)
Supplement: Figure 2—figure supplement 2—source data 1. [file elife-96085-fig2-figsupp2-data1.zip]

Archive with 2 entries (2 files):
- Figure 2-figure supplement 2 - Uncropped and labelled gels - Related to Figure 2-figure supplement 2C.pdf
- __MACOSX/._Figure 2-figure supplement 2 - Uncropped and labelled gels - Related to Figure 2-figure supplement 2C.pdf
