# Supplementary material for: ACK1 and BRK non-receptor tyrosine kinase deficiencies are associated with familial systemic lupus and involved in efferocytosis
Source: eLife. 2024 Nov 21;13:RP96085. doi: 10.7554/eLife.96085 (PMC11581429; doi:10.7554/eLife.96085)
Supplement: Figure 2—figure supplement 2—source data 2. [file elife-96085-fig2-figsupp2-data2.zip]

Archive with 15 entries (14 files):
- Figure 2-figure supplement 2-Source Data 2 - Raw unedited gels for Figure 2-figure supplement 2/
- Figure 2-figure supplement 2-Source Data 2 - Raw unedited gels for Figure 2-figure supplement 2/.DS_Store
- __MACOSX/Figure 2-figure supplement 2-Source Data 2 - Raw unedited gels for Figure 2-figure supplement 2/._.DS_Store
- Figure 2-figure supplement 2-Source Data 2 - Raw unedited gels for Figure 2-figure supplement 2/Figure 2-figure supplement 2C_left.tiff
- __MACOSX/Figure 2-figure supplement 2-Source Data 2 - Raw unedited gels for Figure 2-figure supplement 2/._Figure 2-figure supplement 2C_left.tiff
- Figure 2-figure supplement 2-Source Data 2 - Raw unedited gels for Figure 2-figure supplement 2/Figure 2-figure supplement 2C_Middle_pY284_dark.tiff
- __MACOSX/Figure 2-figure supplement 2-Source Data 2 - Raw unedited gels for Figure 2-figure supplement 2/._Figure 2-figure supplement 2C_Middle_pY284_dark.tiff
- Figure 2-figure supplement 2-Source Data 2 - Raw unedited gels for Figure 2-figure supplement 2/Figure 2-figure supplement 2C_right.tiff
- __MACOSX/Figure 2-figure supplement 2-Source Data 2 - Raw unedited gels for Figure 2-figure supplement 2/._Figure 2-figure supplement 2C_right.tiff
- Figure 2-figure supplement 2-Source Data 2 - Raw unedited gels for Figure 2-figure supplement 2/Figure 2-figure supplement 2C_Middle_tubulin.tiff
- __MACOSX/Figure 2-figure supplement 2-Source Data 2 - Raw unedited gels for Figure 2-figure supplement 2/._Figure 2-figure supplement 2C_Middle_tubulin.tiff
- Figure 2-figure supplement 2-Source Data 2 - Raw unedited gels for Figure 2-figure supplement 2/Figure 2-figure supplement 2C_Middle_FLAG.tiff
- __MACOSX/Figure 2-figure supplement 2-Source Data 2 - Raw unedited gels for Figure 2-figure supplement 2/._Figure 2-figure supplement 2C_Middle_FLAG.tiff
- Figure 2-figure supplement 2-Source Data 2 - Raw unedited gels for Figure 2-figure supplement 2/Figure 2-figure supplement 2C_Middle_pY284_light.tiff
- __MACOSX/Figure 2-figure supplement 2-Source Data 2 - Raw unedited gels for Figure 2-figure supplement 2/._Figure 2-figure supplement 2C_Middle_pY284_light.tiff
