# Supplementary material for: ACK1 and BRK non-receptor tyrosine kinase deficiencies are associated with familial systemic lupus and involved in efferocytosis
Source: eLife. 2024 Nov 21;13:RP96085. doi: 10.7554/eLife.96085 (PMC11581429; doi:10.7554/eLife.96085)
Supplement: Figure 4—source data 6. [file elife-96085-fig4-data6.zip]

Archive with 7 entries (6 files):
- Figure 4-Source Data 6 - Uncropped and labelled gels for Figure 4/
- Figure 4-Source Data 6 - Uncropped and labelled gels for Figure 4/Figure 4 - Uncropped and labelled gels - Related to Figure 4A.pdf
- __MACOSX/Figure 4-Source Data 6 - Uncropped and labelled gels for Figure 4/._Figure 4 - Uncropped and labelled gels - Related to Figure 4A.pdf
- Figure 4-Source Data 6 - Uncropped and labelled gels for Figure 4/Figure 4 - Uncropped and labelled gels - Related to Figure 4C.pdf
- __MACOSX/Figure 4-Source Data 6 - Uncropped and labelled gels for Figure 4/._Figure 4 - Uncropped and labelled gels - Related to Figure 4C.pdf
- Figure 4-Source Data 6 - Uncropped and labelled gels for Figure 4/Figure 4 - Uncropped and labelled gels - Related to Figure 4B.pdf
- __MACOSX/Figure 4-Source Data 6 - Uncropped and labelled gels for Figure 4/._Figure 4 - Uncropped and labelled gels - Related to Figure 4B.pdf
