# Supplementary material for: ACK1 and BRK non-receptor tyrosine kinase deficiencies are associated with familial systemic lupus and involved in efferocytosis
Source: eLife. 2024 Nov 21;13:RP96085. doi: 10.7554/eLife.96085 (PMC11581429; doi:10.7554/eLife.96085)
Supplement: Figure 4—source data 7. [file elife-96085-fig4-data7.zip]

Archive with 39 entries (38 files):
- Figure 4-Source Data 7 - Raw unedited gels for Figure 4/
- Figure 4-Source Data 7 - Raw unedited gels for Figure 4/Fig4A_Left_Bottom.tiff
- __MACOSX/Figure 4-Source Data 7 - Raw unedited gels for Figure 4/._Fig4A_Left_Bottom.tiff
- Figure 4-Source Data 7 - Raw unedited gels for Figure 4/Fig4C_Left_FLAG.tiff
- __MACOSX/Figure 4-Source Data 7 - Raw unedited gels for Figure 4/._Fig4C_Left_FLAG.tiff
- Figure 4-Source Data 7 - Raw unedited gels for Figure 4/Fig4A_Right_top.tiff
- __MACOSX/Figure 4-Source Data 7 - Raw unedited gels for Figure 4/._Fig4A_Right_top.tiff
- Figure 4-Source Data 7 - Raw unedited gels for Figure 4/.DS_Store
- __MACOSX/Figure 4-Source Data 7 - Raw unedited gels for Figure 4/._.DS_Store
- Figure 4-Source Data 7 - Raw unedited gels for Figure 4/Fig4B_Left_pY705.tiff
- __MACOSX/Figure 4-Source Data 7 - Raw unedited gels for Figure 4/._Fig4B_Left_pY705.tiff
- Figure 4-Source Data 7 - Raw unedited gels for Figure 4/Fig4A_Right_Bottom.tiff
- __MACOSX/Figure 4-Source Data 7 - Raw unedited gels for Figure 4/._Fig4A_Right_Bottom.tiff
- Figure 4-Source Data 7 - Raw unedited gels for Figure 4/Fig4B_Left_FLAG.tiff
- __MACOSX/Figure 4-Source Data 7 - Raw unedited gels for Figure 4/._Fig4B_Left_FLAG.tiff
- Figure 4-Source Data 7 - Raw unedited gels for Figure 4/Fig4C_right_Rac1pulldown.tiff
- __MACOSX/Figure 4-Source Data 7 - Raw unedited gels for Figure 4/._Fig4C_right_Rac1pulldown.tiff
- Figure 4-Source Data 7 - Raw unedited gels for Figure 4/Fig4C_Right_Rac1.tiff
- __MACOSX/Figure 4-Source Data 7 - Raw unedited gels for Figure 4/._Fig4C_Right_Rac1.tiff
- Figure 4-Source Data 7 - Raw unedited gels for Figure 4/Fig4B_Left_STAT3.tiff
- __MACOSX/Figure 4-Source Data 7 - Raw unedited gels for Figure 4/._Fig4B_Left_STAT3.tiff
- Figure 4-Source Data 7 - Raw unedited gels for Figure 4/Fig4C_Left_tubulin.tiff
- __MACOSX/Figure 4-Source Data 7 - Raw unedited gels for Figure 4/._Fig4C_Left_tubulin.tiff
- Figure 4-Source Data 7 - Raw unedited gels for Figure 4/Fig4C_Left_Rac1.tiff
- __MACOSX/Figure 4-Source Data 7 - Raw unedited gels for Figure 4/._Fig4C_Left_Rac1.tiff
- Figure 4-Source Data 7 - Raw unedited gels for Figure 4/Fig4B_Right_FLAG.tiff
- __MACOSX/Figure 4-Source Data 7 - Raw unedited gels for Figure 4/._Fig4B_Right_FLAG.tiff
- Figure 4-Source Data 7 - Raw unedited gels for Figure 4/Fig4A_Left_Top.tiff
- __MACOSX/Figure 4-Source Data 7 - Raw unedited gels for Figure 4/._Fig4A_Left_Top.tiff
- Figure 4-Source Data 7 - Raw unedited gels for Figure 4/Fig4B_Right_STAT3.tiff
- __MACOSX/Figure 4-Source Data 7 - Raw unedited gels for Figure 4/._Fig4B_Right_STAT3.tiff
- Figure 4-Source Data 7 - Raw unedited gels for Figure 4/Fig4C_Right_tubulin.tiff
- __MACOSX/Figure 4-Source Data 7 - Raw unedited gels for Figure 4/._Fig4C_Right_tubulin.tiff
- Figure 4-Source Data 7 - Raw unedited gels for Figure 4/Fig4B_Right_pY705.tiff
- __MACOSX/Figure 4-Source Data 7 - Raw unedited gels for Figure 4/._Fig4B_Right_pY705.tiff
- Figure 4-Source Data 7 - Raw unedited gels for Figure 4/Fig4C_Right_FLAG.tiff
- __MACOSX/Figure 4-Source Data 7 - Raw unedited gels for Figure 4/._Fig4C_Right_FLAG.tiff
- Figure 4-Source Data 7 - Raw unedited gels for Figure 4/Fig4C_Left_Rac1pulldown.tiff
- __MACOSX/Figure 4-Source Data 7 - Raw unedited gels for Figure 4/._Fig4C_Left_Rac1pulldown.tiff
